# Supplementary material for: Are Hippocampal Hypoperfusion and ATP Depletion Prime Movers in the Genesis of Alzheimer’s Disease? A Review of Recent Pertinent Observations from Molecular Biology
Source: Int J Mol Sci. 2025 Jul 29;26(15):7328. doi: 10.3390/ijms26157328 (PMC12347683; doi:10.3390/ijms26157328)
Supplement: Supplementary file 1 [file ijms-26-07328-s001.zip]

Archive with 3 entries (3 files):
- Suppl table 2  VW Human Brain studies in AD.pdf
- Suppl Table 3 VW  animal studies relevant to AD.pdf
- Suppl Table1 VW Iinvestigations of cerebral blood flow.pdf
